# Supplementary material for: Structural properties, polymorphism, and multiscale disorder unravel energy transport limitations in perylene diimide semiconductors
Source: Sci Adv. 2026 May 27;12(22):eaed0037. doi: 10.1126/sciadv.aed0037 (PMC13215177; doi:10.1126/sciadv.aed0037)
Supplement: Supplementary file 2 — Files S1 to S3 [file sciadv.aed0037_files_s1_to_s3.zip]

Archive with 3 entries (3 files):
- sciadv.aed0037_file_s1.cif
- sciadv.aed0037_file_s2.cif
- sciadv.aed0037_file_s3.cif
