# Supplementary material for: Structural properties, polymorphism, and multiscale disorder unravel energy transport limitations in perylene diimide semiconductors
Source: Sci Adv. 2026 May 27;12(22):eaed0037. doi: 10.1126/sciadv.aed0037 (PMC13215177; doi:10.1126/sciadv.aed0037)
Supplement: Supplementary file 2 — Files S1 to S3 [file sciadv.aed0037_files_s1_to_s3.zip › sciadv.aed0037_file_s1.cif]

#
# CIF written by cell_write_cif: Keith Refson, Apr 2010
#
data_PDI-CH_E
_audit_creation_date '10:56:23 (GMT-0.0) 18th November 2023'
_audit_creation_method 'Generated by CASTEP 21.110'
 
_symmetry_Int_Tables_number          33
_symmetry_space_group_name_Hall    'P 2c -2n'
_symmetry_space_group_name_H-M     'Pna2_1'
loop_
_symmetry_equiv_pos_as_xyz
 x,y,z
 -x,-y,z+1/2
 -x+1/2,y+1/2,z+1/2
 x+1/2,-y+1/2,z
 
_cell_length_a           21.167999999999999
_cell_length_b            7.083030000000000
_cell_length_c           36.661000000000001
_cell_angle_alpha        90.000000000000000
_cell_angle_beta         90.000000000000000
_cell_angle_gamma        90.000000000000000
 
loop_
_atom_site_label
_atom_site_type_symbol
_atom_site_fract_x
_atom_site_fract_y
_atom_site_fract_z
_atom_site_U_iso_or_equiv
_atom_site_occupancy
H1    H     0.970974339748914  0.687532082542878  0.882344130957078 0.0100 1.0000                                                                                                                                                                               
H2    H     0.079830500842488  0.908314979857627  0.847830843722388 0.0100 1.0000                                                                                                                                                                               
H3    H     0.010500013791744  1.008614029453282  0.866804193742263 0.0100 1.0000                                                                                                                                                                               
H4    H     0.000073237992273  0.964403617007890  0.798842739434612 0.0100 1.0000                                                                                                                                                                               
H5    H     0.943339662324026  0.832558917646431  0.822954779203723 0.0100 1.0000                                                                                                                                                                               
H6    H     0.066636108613300  0.681131090451658  0.790066188675298 0.0100 1.0000                                                                                                                                                                               
H7    H     0.989289681193243  0.635243965343451  0.774427589369462 0.0100 1.0000                                                                                                                                                                               
H8    H     0.033702417928716  0.365334232907817  0.812130357514638 0.0100 1.0000                                                                                                                                                                               
H9    H     0.963903163153023  0.459454362342721  0.831008137263797 0.0100 1.0000                                                                                                                                                                               
H10   H     0.099511819568766  0.546197175959056  0.856342904539932 0.0100 1.0000                                                                                                                                                                               
H11   H     1.041837309834326  0.410303937879308  0.879929044823983 0.0100 1.0000                                                                                                                                                                               
H12   H     0.921574461928066  0.782886955235888  0.001010685489922 0.0100 1.0000                                                                                                                                                                               
H13   H     0.948818811943266  0.888810770072543  0.063131048764166 0.0100 1.0000                                                                                                                                                                               
H14   H     0.304452623758494  0.159055251498936  0.120401711789230 0.0100 1.0000                                                                                                                                                                               
H15   H     0.277202440268898  0.057817499071274  0.057967889300061 0.0100 1.0000                                                                                                                                                                               
H16   H     0.002388101805588  0.091065045249960  0.172184230957341 0.0100 1.0000                                                                                                                                                                               
H17   H     0.971054433936886  0.982312114830729  0.111145801614669 0.0100 1.0000                                                                                                                                                                               
H18   H     0.252744539766537  0.264560890717093  0.239240736209504 0.0100 1.0000                                                                                                                                                                               
H19   H     0.208989075410211  0.951094184202606  0.256292121676112 0.0100 1.0000                                                                                                                                                                               
H20   H     0.139206653372339  0.060851891377631  0.272517945102096 0.0100 1.0000                                                                                                                                                                               
H21   H     0.274338039740429  0.124850594337369  0.300947638378203 0.0100 1.0000                                                                                                                                                                               
H22   H     0.212862392124449  0.007306851089181  0.324037297570232 0.0100 1.0000                                                                                                                                                                               
H23   H     0.229364121513807  0.341786352396058  0.346100734224168 0.0100 1.0000                                                                                                                                                                               
H24   H     0.151936752993347  0.302908346107104  0.329895703730400 0.0100 1.0000                                                                                                                                                                               
H25   H     0.259549509177453  0.500943761211441  0.288769773931904 0.0100 1.0000                                                                                                                                                                               
H26   H     0.190146496554475  0.607059500572990  0.305633219356540 0.0100 1.0000                                                                                                                                                                               
H27   H     0.184029410562387  0.548754495713597  0.238457149600679 0.0100 1.0000                                                                                                                                                                               
H28   H     0.124300475045545  0.421635028660790  0.262049755145310 0.0100 1.0000                                                                                                                                                                               
H29   H     0.222814189960697  0.869515745491950  0.947896508008225 0.0100 1.0000                                                                                                                                                                               
H30   H     0.254603228564403  0.969080710664491  0.009482122908222 0.0100 1.0000                                                                                                                                                                               
H31   H     0.895546056192126  0.183263305273116  0.910096247036698 0.0100 1.0000                                                                                                                                                                               
H32   H     0.789414238138812  0.376004966575580  0.952177879570820 0.0100 1.0000                                                                                                                                                                               
H33   H     0.844630845584223  0.492311389536896  0.923528847259850 0.0100 1.0000                                                                                                                                                                               
H34   H     0.742678236275631  0.418824702253697  0.890547861455746 0.0100 1.0000                                                                                                                                                                               
H35   H     0.808244519776412  0.307192674137958  0.870183749298823 0.0100 1.0000                                                                                                                                                                               
H36   H     0.711165599217654  0.122561725221285  0.921108489338790 0.0100 1.0000                                                                                                                                                                               
H37   H     0.720180291799736  0.077955470697766  0.874336017355613 0.0100 1.0000                                                                                                                                                                               
H38   H     0.770100945379606  0.824996385787536  0.912211471585748 0.0100 1.0000                                                                                                                                                                               
H39   H     0.826554850288529  0.939206344879747  0.884846452414813 0.0100 1.0000                                                                                                                                                                               
H40   H     0.804534736153083  1.018255406403911  0.966156150141434 0.0100 1.0000                                                                                                                                                                               
H41   H     0.869864418066564  0.899233693265432  0.946383574682434 0.0100 1.0000                                                                                                                                                                               
H42   H     0.101382948157218  0.283681842249769  0.936111934560633 0.0100 1.0000                                                                                                                                                                               
H43   H     0.185976158070160  0.386364031557668  0.977667935124260 0.0100 1.0000                                                                                                                                                                               
H44   H     0.119355346800752  0.668314085860388  0.186628234442497 0.0100 1.0000                                                                                                                                                                               
H45   H     0.034844145312733  0.561311562532173  0.145645294868612 0.0100 1.0000                                                                                                                                                                               
H46   H     0.334599981482533  0.549989905249173  0.054313900105100 0.0100 1.0000                                                                                                                                                                               
H47   H     0.252358507159100  0.452425943145727  0.011588582581619 0.0100 1.0000                                                                                                                                                                               
H48   H     0.325250805183861  0.822345672293096  0.209020719157765 0.0100 1.0000                                                                                                                                                                               
H49   H     0.350877435688446  0.484017348476734  0.211615002449364 0.0100 1.0000                                                                                                                                                                               
H50   H     0.411310685171929  0.513096577348847  0.179233841052298 0.0100 1.0000                                                                                                                                                                               
H51   H     0.406275364554861  0.682664877257044  0.256388085221616 0.0100 1.0000                                                                                                                                                                               
H52   H     0.459308733711641  0.508719282228006  0.240423280287954 0.0100 1.0000                                                                                                                                                                               
H53   H     0.509638000026109  0.831454916273557  0.243716372336123 0.0100 1.0000                                                                                                                                                                               
H54   H     0.510633680800289  0.736108655361304  0.199369779387613 0.0100 1.0000                                                                                                                                                                               
H55   H     0.415811881873964  0.029660002444110  0.228186574632701 0.0100 1.0000                                                                                                                                                                               
H56   H     0.477722617467858  0.074974524877689  0.197575778074801 0.0100 1.0000                                                                                                                                                                               
H57   H     0.373758754541701  0.038813617917301  0.165261399984311 0.0100 1.0000                                                                                                                                                                               
H58   H     0.427875019896019  0.859680314473175  0.151334411973608 0.0100 1.0000                                                                                                                                                                               
H59   H     0.886325479085365  0.379664844330127  0.069039859336603 0.0100 1.0000                                                                                                                                                                               
H60   H     0.968641716952377  0.474263556606779  0.112375984029217 0.0100 1.0000                                                                                                                                                                               
C1    C     0.177878959464213  0.017280364402626  0.069065443104127 0.0100 1.0000                                                                                                                                                                               
C2    C     0.160554213791320  0.956338287628833  0.032390076900723 0.0100 1.0000                                                                                                                                                                               
C3    C     0.096044945510712  0.913780803020424  0.024644457271960 0.0100 1.0000                                                                                                                                                                               
C4    C     0.078951110074192  0.855188460424620  0.988703791732898 0.0100 1.0000                                                                                                                                                                               
C5    C     0.125023173222879  0.842400129792922  0.960985675912473 0.0100 1.0000                                                                                                                                                                               
C6    C     0.107620712586279  0.792052969329408  0.923060850750405 0.0100 1.0000                                                                                                                                                                               
C7    C     0.021850949180261  0.710661484170986  0.878453481422981 0.0100 1.0000                                                                                                                                                                               
C8    C     0.029464805468040  0.882477231089481  0.853294134272030 0.0100 1.0000                                                                                                                                                                               
C9    C     0.994479229412869  0.843786360708762  0.817459024115484 0.0100 1.0000                                                                                                                                                                               
C10   C     0.017305169493649  0.661775294080877  0.799140906587355 0.0100 1.0000                                                                                                                                                                               
C11   C     1.013917572489345  0.492338943922263  0.825152332229574 0.0100 1.0000                                                                                                                                                                               
C12   C     0.048532005638714  0.530054235290888  0.861269615399797 0.0100 1.0000                                                                                                                                                                               
C13   C     0.998096951909309  0.741024378295360  0.943865820123923 0.0100 1.0000                                                                                                                                                                               
C14   C     0.015823715853398  0.807896435345950  0.980558988304259 0.0100 1.0000                                                                                                                                                                               
C15   C     0.970039496066367  0.821611237924948  0.007606252050972 0.0100 1.0000                                                                                                                                                                               
C16   C     0.985926599000661  0.881704019553840  0.042616329710475 0.0100 1.0000                                                                                                                                                                               
C17   C     0.048163042502042  0.928450791670462  0.051869143845568 0.0100 1.0000                                                                                                                                                                               
C18   C     0.065440125829936  0.990747490569071  0.088452684706657 0.0100 1.0000                                                                                                                                                                               
C19   C     0.129914950989238  0.032951789512307  0.096211218685486 0.0100 1.0000                                                                                                                                                                               
C20   C     0.146816060076612  0.093133771513553  0.132079217786468 0.0100 1.0000                                                                                                                                                                               
C21   C     0.210078113676503  0.137077023652874  0.140514136270487 0.0100 1.0000                                                                                                                                                                               
C22   C     0.255934061551780  0.122154759959732  0.113565778908426 0.0100 1.0000                                                                                                                                                                               
C23   C     0.240071760428334  0.063356973929918  0.078470777304825 0.0100 1.0000                                                                                                                                                                               
C24   C     0.228188866089765  0.199030504408088  0.177505812226056 0.0100 1.0000                                                                                                                                                                               
C25   C     0.117010287015860  0.169157097946247  0.196962046692721 0.0100 1.0000                                                                                                                                                                               
C26   C     0.100358778050499  0.111343524573427  0.159416038565664 0.0100 1.0000                                                                                                                                                                               
C27   C     0.037798590657430  0.073422172740099  0.150947543035428 0.0100 1.0000                                                                                                                                                                               
C28   C     0.020622272293184  0.012993164117284  0.116146837496955 0.0100 1.0000                                                                                                                                                                               
C29   C     0.201433862563327  0.247379970367233  0.242261614634097 0.0100 1.0000                                                                                                                                                                               
C30   C     0.190199687492920  0.081375658103630  0.268360754670497 0.0100 1.0000                                                                                                                                                                               
C31   C     0.222604080920797  0.123253303817058  0.304886715618364 0.0100 1.0000                                                                                                                                                                               
C32   C     0.201836276651125  0.312491068217657  0.321319431003732 0.0100 1.0000                                                                                                                                                                               
C33   C     0.208890365617334  0.475113823406473  0.294017278135786 0.0100 1.0000                                                                                                                                                                               
C34   C     0.175568351515953  0.433018317291058  0.257750770191173 0.0100 1.0000                                                                                                                                                                               
C35   C     0.187580219571019  0.881539925383360  0.969367334047462 0.0100 1.0000                                                                                                                                                                               
C36   C     0.205074373248892  0.937220184106684  0.004440538446647 0.0100 1.0000                                                                                                                                                                               
C37   C     0.095120211438718  0.520996337162890  0.098775370808662 0.0100 1.0000                                                                                                                                                                               
C38   C     0.045516579171945  0.460223477886072  0.073758413226001 0.0100 1.0000                                                                                                                                                                               
C39   C     0.061695226726272  0.415152876975966  0.037032448013873 0.0100 1.0000                                                                                                                                                                               
C40   C     0.013159155007114  0.357784007062700  0.012379645884423 0.0100 1.0000                                                                                                                                                                               
C41   C     0.949636778874214  0.348078039454333  0.023977133942658 0.0100 1.0000                                                                                                                                                                               
C42   C     0.898606305947554  0.295998610763742 -0.001685464994951 0.0100 1.0000                                                                                                                                                                               
C43   C     0.867161000182605  0.199902014546834  0.934965599337032 0.0100 1.0000                                                                                                                                                                               
C44   C     0.819442103461453  0.358609332938811  0.927998785275219 0.0100 1.0000                                                                                                                                                                               
C45   C     0.778422116985812  0.308238744673907  0.894872831676458 0.0100 1.0000                                                                                                                                                                               
C46   C     0.746623185833176  0.115173641313001  0.899127076240173 0.0100 1.0000                                                                                                                                                                               
C47   C     0.794516943453805  0.960248429853929  0.908219109942110 0.0100 1.0000                                                                                                                                                                               
C48   C     0.834514764725623  0.009952025375161  0.941694773101681 0.0100 1.0000                                                                                                                                                                               
C49   C     0.978949937789885  0.245932148467373  0.950616965285536 0.0100 1.0000                                                                                                                                                                               
C50   C     0.028227848175729  0.309784006683141  0.976113867153674 0.0100 1.0000                                                                                                                                                                               
C51   C     0.090420488162737  0.321300429604381  0.964210309041614 0.0100 1.0000                                                                                                                                                                               
C52   C     0.137894997052521  0.379024422226120  0.987985882465168 0.0100 1.0000                                                                                                                                                                               
C53   C     0.125212206954396  0.425775380724547  0.024299831592614 0.0100 1.0000                                                                                                                                                                               
C54   C     0.174856618738657  0.484322049298949  0.049397033664589 0.0100 1.0000                                                                                                                                                                               
C55   C     0.158592536756682  0.532234772839124  0.085945668327814 0.0100 1.0000                                                                                                                                                                               
C56   C     0.207246883520349  0.591075900714645  0.110368136365992 0.0100 1.0000                                                                                                                                                                               
C57   C     0.192381424929565  0.641524667024237  0.146536784083659 0.0100 1.0000                                                                                                                                                                               
C58   C     0.130290670535840  0.629282922312959  0.158605876029775 0.0100 1.0000                                                                                                                                                                               
C59   C     0.082719531402400  0.569108745885821  0.135080440887656 0.0100 1.0000                                                                                                                                                                               
C60   C     0.241712667401196  0.709804059522806  0.171579096558848 0.0100 1.0000                                                                                                                                                                               
C61   C     0.321869905457002  0.650502646496099  0.124236357107171 0.0100 1.0000                                                                                                                                                                               
C62   C     0.270775734936727  0.597963166401214  0.098751808144300 0.0100 1.0000                                                                                                                                                                               
C63   C     0.285490724939886  0.548649596601689  0.063098128599603 0.0100 1.0000                                                                                                                                                                               
C64   C     0.238205922917979  0.493685841051585  0.038917057573566 0.0100 1.0000                                                                                                                                                                               
C65   C     0.353456109587959  0.761159764284039  0.186836186488637 0.0100 1.0000                                                                                                                                                                               
C66   C     0.386498227910849  0.584334463247086  0.201706501755480 0.0100 1.0000                                                                                                                                                                               
C67   C     0.433046857805577  0.635718390489078  0.232182718846677 0.0100 1.0000                                                                                                                                                                               
C68   C     0.478997743045102  0.791920240063321  0.220718878296908 0.0100 1.0000                                                                                                                                                                               
C69   C     0.443918283485143 -0.034585789936566  0.206111251558460 0.0100 1.0000                                                                                                                                                                               
C70   C     0.400048296872982  0.913539564942190  0.174370976266286 0.0100 1.0000                                                                                                                                                                               
C71   C     0.935211740015909  0.389484584567732  0.060050603130998 0.0100 1.0000                                                                                                                                                                               
C72   C     0.982362885475357  0.443658241142238  0.084445668989925 0.0100 1.0000                                                                                                                                                                               
N1    N     0.044101131958257  0.748090754795129  0.916342708473490 0.0100 1.0000                                                                                                                                                                               
N2    N     0.180799018814098  0.205474659378569  0.204287887205574 0.0100 1.0000                                                                                                                                                                               
N3    N     0.915809918660402  0.248497784993496  0.962773563425357 0.0100 1.0000                                                                                                                                                                               
N4    N     0.304691545468262  0.709342090917374  0.159189040276291 0.0100 1.0000                                                                                                                                                                               
O1    O     0.076467093145899  0.184247537046597  0.220862032844302 0.0100 1.0000                                                                                                                                                                               
O2    O     0.283268852223503  0.242722208393883  0.184516619517018 0.0100 1.0000                                                                                                                                                                               
O3    O     0.944330473869830  0.681891846848903  0.937632226254309 0.0100 1.0000                                                                                                                                                                               
O4    O     0.147126745824984  0.789139503242566  0.898446549162362 0.0100 1.0000                                                                                                                                                                               
O5    O     0.377848761621263  0.643402251421326  0.114749611281535 0.0100 1.0000                                                                                                                                                                               
O6    O     0.228484893774867  0.765787766289990  0.202434653528068 0.0100 1.0000                                                                                                                                                                               
O7    O     0.992426250364112  0.192142102777348  0.919665353794637 0.0100 1.0000                                                                                                                                                                               
O8    O     0.842688332819800  0.293815321118904  0.008088458655214 0.0100 1.0000                                                                                                                                                                               
