# Supplementary material for: Structural properties, polymorphism, and multiscale disorder unravel energy transport limitations in perylene diimide semiconductors
Source: Sci Adv. 2026 May 27;12(22):eaed0037. doi: 10.1126/sciadv.aed0037 (PMC13215177; doi:10.1126/sciadv.aed0037)
Supplement: Supplementary file 2 — Files S1 to S3 [file sciadv.aed0037_files_s1_to_s3.zip › sciadv.aed0037_file_s2.cif]

#
# CIF written by cell_write_cif: Keith Refson, Apr 2010
#
data_PDI-ST_I_E
_audit_creation_date '14:07:40 (GMT-0.0) 2nd February 2024'
_audit_creation_method 'Generated by CASTEP 21.110'
 
_symmetry_Int_Tables_number           2
_symmetry_space_group_name_Hall    '-P 1'
_symmetry_space_group_name_H-M     'P-1'
loop_
_symmetry_equiv_pos_as_xyz
 x,y,z
 -x,-y,-z
 
_cell_length_a            7.481700000000000
_cell_length_b           11.356499999999999
_cell_length_c           19.304999999999449
_cell_angle_alpha        93.846000000000174
_cell_angle_beta         98.650000000000034
_cell_angle_gamma       107.659000000000020
 
loop_
_atom_site_label
_atom_site_type_symbol
_atom_site_fract_x
_atom_site_fract_y
_atom_site_fract_z
_atom_site_U_iso_or_equiv
_atom_site_occupancy
H1    H     0.870788775714762  0.138617669323602  0.850047017935896 0.0100 1.0000                                                                                                                                                                               
H2    H     0.634547286038545  0.967138126258752  0.769026699300481 0.0100 1.0000                                                                                                                                                                               
H3    H     0.705765174129088  0.561583444131681 -0.000323359149403 0.0100 1.0000                                                                                                                                                                               
H4    H     0.929646607500317  0.729577641392995  0.086152297002730 0.0100 1.0000                                                                                                                                                                               
H5    H     0.406212546421376  0.418497777519651  0.768256985013304 0.0100 1.0000                                                                                                                                                                               
H6    H     0.608525753462618  0.560991631076998  0.687730821097846 0.0100 1.0000                                                                                                                                                                               
H7    H     0.387263368587962  0.561694250120989  0.641456792092423 0.0100 1.0000                                                                                                                                                                               
H8    H     0.495609778929355  0.328181076552617  0.674406583797190 0.0100 1.0000                                                                                                                                                                               
H9    H     0.274039097619064  0.323577546018580  0.628130142075207 0.0100 1.0000                                                                                                                                                                               
H10   H     0.492782783650929  0.288786666034319  0.546895448704828 0.0100 1.0000                                                                                                                                                                               
H11   H     0.423674570631043  0.421535143567704  0.529719946995933 0.0100 1.0000                                                                                                                                                                               
H12   H     0.654202878233081  0.439784629073251  0.577582769613401 0.0100 1.0000                                                                                                                                                                               
H13   H     0.126690902870212  0.559709639056405  0.727716686879629 0.0100 1.0000                                                                                                                                                                               
H14   H     0.095882002844125  0.410610874647589  0.686056167824916 0.0100 1.0000                                                                                                                                                                               
H15   H     0.133234231398462  0.470855513706879  0.845927419491178 0.0100 1.0000                                                                                                                                                                               
H16   H     0.102889301366084  0.324501776103302  0.800735739405803 0.0100 1.0000                                                                                                                                                                               
H17   H     0.789776281874777  0.347465249460734  0.827647122705749 0.0100 1.0000                                                                                                                                                                               
H18   H     0.814954622604747  0.469391895844993  0.773556521428992 0.0100 1.0000                                                                                                                                                                               
H19   H     0.782467422264167  0.316184286106225  0.735787444395240 0.0100 1.0000                                                                                                                                                                               
H20   H     0.236510580102784  0.679919776518206  0.969372313794964 0.0100 1.0000                                                                                                                                                                               
H21   H     0.042414230397848  0.650536600873847  0.850700707069117 0.0100 1.0000                                                                                                                                                                               
H22   H     0.420179781299764  0.254854775498512  0.817714307381942 0.0100 1.0000                                                                                                                                                                               
H23   H     0.601250265083080  0.294390719573415  0.937156090495492 0.0100 1.0000                                                                                                                                                                               
H24   H     0.071989922266727  0.978406356625065  0.622942622558022 0.0100 1.0000                                                                                                                                                                               
H25   H     0.149753053042204  0.768232998183522  0.631504542785116 0.0100 1.0000                                                                                                                                                                               
H26   H     0.901454823131158  0.696078059076097  0.608480017029451 0.0100 1.0000                                                                                                                                                                               
H27   H     0.902140331560860  0.810838577621623  0.499293071259898 0.0100 1.0000                                                                                                                                                                               
H28   H     0.150404168425333  0.879867849007157  0.524556019203050 0.0100 1.0000                                                                                                                                                                               
H29   H     0.083388927810267  0.696865044778873  0.435008334265828 0.0100 1.0000                                                                                                                                                                               
H30   H     0.187088414301340  0.663011113633717  0.516897444067826 0.0100 1.0000                                                                                                                                                                               
H31   H     0.937910293920606  0.598450255171275  0.486269804715419 0.0100 1.0000                                                                                                                                                                               
H32   H     0.695301806847016  0.828860961948916  0.661740998403872 0.0100 1.0000                                                                                                                                                                               
H33   H     0.718180213539354  0.852449469901040  0.574279736344842 0.0100 1.0000                                                                                                                                                                               
H34   H     0.833579621282649  0.083190368848989  0.606315634290588 0.0100 1.0000                                                                                                                                                                               
H35   H     0.810234332400787  0.065446285979076  0.694055921767461 0.0100 1.0000                                                                                                                                                                               
H36   H     0.520665352353452  0.105121205673969  0.630612294019560 0.0100 1.0000                                                                                                                                                                               
H37   H     0.480787932991568  0.976545890961844  0.566101220903507 0.0100 1.0000                                                                                                                                                                               
H38   H     0.453760343765583  0.951042350091337  0.653814891931556 0.0100 1.0000                                                                                                                                                                               
C1    C     0.866525369555082  0.901805876168726  0.951215286097943 0.0100 1.0000                                                                                                                                                                               
C2    C     0.919968799474829  0.025027889835377  0.931808203342916 0.0100 1.0000                                                                                                                                                                               
C3    C     0.835434048945855  0.045379260514830  0.865914668017287 0.0100 1.0000                                                                                                                                                                               
C4    C     0.701830064108950  0.948841254658958  0.819297644492312 0.0100 1.0000                                                                                                                                                                               
C5    C     0.651699434071224  0.827776475574121  0.836305189677884 0.0100 1.0000                                                                                                                                                                               
C6    C     0.733890523780025  0.803162031632342  0.902169106575508 0.0100 1.0000                                                                                                                                                                               
C7    C     0.681179010736984  0.679935953115677  0.919399045005655 0.0100 1.0000                                                                                                                                                                               
C8    C     0.752154171631260  0.656179554634139  0.985849173144406 0.0100 1.0000                                                                                                                                                                               
C9    C     0.879710369771597  0.752186706793367  0.034476968142799 0.0100 1.0000                                                                                                                                                                               
C10   C     0.942088081858424  0.874618380313141  0.018419662061822 0.0100 1.0000                                                                                                                                                                               
C11   C     0.555352227570669  0.575851681263114  0.867157397802984 0.0100 1.0000                                                                                                                                                                               
C12   C     0.513464898120083  0.726695862126952  0.785116288195033 0.0100 1.0000                                                                                                                                                                               
C13   C     0.376375585202809  0.497959139199049  0.745456773910574 0.0100 1.0000                                                                                                                                                                               
C14   C     0.455277996497218  0.508444924732093  0.676076078621996 0.0100 1.0000                                                                                                                                                                               
C15   C     0.426164352786450  0.378960048137820  0.638456682267296 0.0100 1.0000                                                                                                                                                                               
C16   C     0.503164236856127  0.382598116169114  0.569518731655365 0.0100 1.0000                                                                                                                                                                               
C17   C     0.159981965849631  0.473129683242983  0.735606873258877 0.0100 1.0000                                                                                                                                                                               
C18   C     0.068269004041627  0.411548594196517  0.795256981881044 0.0100 1.0000                                                                                                                                                                               
C19   C     0.852444861015734  0.384571740958160  0.782580799677157 0.0100 1.0000                                                                                                                                                                               
C20   C     0.389812241610336  0.979737455876614  0.930721623040403 0.0100 1.0000                                                                                                                                                                               
C21   C     0.375640008483446  0.876914550169613  0.970371855612792 0.0100 1.0000                                                                                                                                                                               
C22   C     0.251154493530384  0.759793915749179  0.939967940711215 0.0100 1.0000                                                                                                                                                                               
C23   C     0.141207520420017  0.741797055060809  0.872757402789107 0.0100 1.0000                                                                                                                                                                               
C24   C     0.155167591900084  0.840275756320414  0.832751782574758 0.0100 1.0000                                                                                                                                                                               
C25   C     0.280463839105986  0.959468840736450  0.861148479352129 0.0100 1.0000                                                                                                                                                                               
C26   C     0.295091591438327  0.059098402052210  0.820074669257772 0.0100 1.0000                                                                                                                                                                               
C27   C     0.411537929813101  0.177592999453555  0.848750498353391 0.0100 1.0000                                                                                                                                                                               
C28   C     0.516291647226728  0.198838662909114  0.917133673991329 0.0100 1.0000                                                                                                                                                                               
C29   C     0.510956204481904  0.102432543250928  0.958796563644213 0.0100 1.0000                                                                                                                                                                               
C30   C     0.190743887914487  0.039011711902937  0.746687719016073 0.0100 1.0000                                                                                                                                                                               
C31   C     0.038353165013983  0.818713867786565  0.761238654811782 0.0100 1.0000                                                                                                                                                                               
C32   C     0.986957889861202  0.895060303694437  0.643008056107293 0.0100 1.0000                                                                                                                                                                               
C33   C     0.017370450086351  0.781098625127036  0.604846698848562 0.0100 1.0000                                                                                                                                                                               
C34   C     0.031486251461921  0.795521521507118  0.527271488279814 0.0100 1.0000                                                                                                                                                                               
C35   C     0.061371964687149  0.682486520820437  0.489226074994383 0.0100 1.0000                                                                                                                                                                               
C36   C     0.778148542177534  0.893290355005555  0.629500258296273 0.0100 1.0000                                                                                                                                                                               
C37   C     0.749949093110209  0.021078908232972  0.639518848928433 0.0100 1.0000                                                                                                                                                                               
C38   C     0.540392534934361  0.013642538111397  0.621741633505812 0.0100 1.0000                                                                                                                                                                               
N1    N     0.485395571248510  0.604289000287659  0.801030471196172 0.0100 1.0000                                                                                                                                                                               
N2    N     0.073951590848320  0.917161572615581  0.719784767694975 0.0100 1.0000                                                                                                                                                                               
O1    O     0.428164733213736  0.747958084792735  0.730244183917258 0.0100 1.0000                                                                                                                                                                               
O2    O     0.515001672042933  0.467452912681810  0.881205851052712 0.0100 1.0000                                                                                                                                                                               
O3    O     0.915721850175196  0.717945518417857  0.738805623531779 0.0100 1.0000                                                                                                                                                                               
O4    O     0.206247947033484  0.125198443102598  0.710266681655463 0.0100 1.0000                                                                                                                                                                               
