# Supplementary material for: Structural properties, polymorphism, and multiscale disorder unravel energy transport limitations in perylene diimide semiconductors
Source: Sci Adv. 2026 May 27;12(22):eaed0037. doi: 10.1126/sciadv.aed0037 (PMC13215177; doi:10.1126/sciadv.aed0037)
Supplement: Supplementary file 2 — Files S1 to S3 [file sciadv.aed0037_files_s1_to_s3.zip › sciadv.aed0037_file_s3.cif]

#
# CIF written by cell_write_cif: Keith Refson, Apr 2010
#
data_PDI-ST_II_E
_audit_creation_date '22:26:31 (GMT-0.0) 2nd February 2024'
_audit_creation_method 'Generated by CASTEP 21.110'
 
_symmetry_Int_Tables_number          14
_symmetry_space_group_name_Hall    '-P 2ybc'
_symmetry_space_group_name_H-M     'P2_1/c'
loop_
_symmetry_equiv_pos_as_xyz
 x,y,z
 -x,-y,-z
 -x,y+1/2,-z+1/2
 x,-y+1/2,z+1/2
 
_cell_length_a           20.757200000000001
_cell_length_b           19.691899999999364
_cell_length_c            7.627700000000000
_cell_angle_alpha        90.000000000000000
_cell_angle_beta         93.244999999999990
_cell_angle_gamma        90.000000000000000
 
loop_
_atom_site_label
_atom_site_type_symbol
_atom_site_fract_x
_atom_site_fract_y
_atom_site_fract_z
_atom_site_U_iso_or_equiv
_atom_site_occupancy
H1    H     0.479134133300014  0.396865223231214  0.675864431573511 0.0100 1.0000                                                                                                                                                                               
H2    H     0.579002471448057  0.351381255715438  0.560491547931973 0.0100 1.0000                                                                                                                                                                               
H3    H     0.298643016708360  0.108197118851411  0.895978731454172 0.0100 1.0000                                                                                                                                                                               
H4    H     0.200043143928913  0.154236314838229  0.014767225407451 0.0100 1.0000                                                                                                                                                                               
H5    H     0.297375505519254  0.472317546328488  0.865902838855615 0.0100 1.0000                                                                                                                                                                               
H6    H     0.399784460251563  0.431526439612661  0.767359729415889 0.0100 1.0000                                                                                                                                                                               
H7    H     0.089435159778800  0.433321661105197  0.010604483903761 0.0100 1.0000                                                                                                                                                                               
H8    H     0.023855326827000  0.395613848334219  0.269492632018547 0.0100 1.0000                                                                                                                                                                               
H9    H     0.084984647388037  0.335949077809798  0.320682555964678 0.0100 1.0000                                                                                                                                                                               
H10   H     0.103915680272497  0.490662284827334  0.291507851360325 0.0100 1.0000                                                                                                                                                                               
H11   H     0.166166906934055  0.433465696809406  0.346850662252818 0.0100 1.0000                                                                                                                                                                               
H12   H     0.127297618269630  0.485332911358102  0.621075817544077 0.0100 1.0000                                                                                                                                                                               
H13   H     0.047221117336041  0.458743041563163  0.563109611728491 0.0100 1.0000                                                                                                                                                                               
H14   H     0.107345541997227  0.397584162284670  0.618142797687505 0.0100 1.0000                                                                                                                                                                               
H15   H     0.051266731167473  0.324761874070861  0.831177037975357 0.0100 1.0000                                                                                                                                                                               
H16   H     0.015802976591482  0.299951938128945  0.025389360496698 0.0100 1.0000                                                                                                                                                                               
H17   H     0.955740404401909  0.412829672220626  0.025635724465892 0.0100 1.0000                                                                                                                                                                               
H18   H     0.993212936015547  0.436005543472158  0.833322071693481 0.0100 1.0000                                                                                                                                                                               
H19   H     0.882660277801255  0.392211083875991  0.755303915122595 0.0100 1.0000                                                                                                                                                                               
H20   H     0.939858388345320  0.334672054291954  0.675369350347010 0.0100 1.0000                                                                                                                                                                               
H21   H     0.900033472284156  0.315211758704771  0.868815605321364 0.0100 1.0000                                                                                                                                                                               
H22   H     0.376553270921391  0.073731603899995  0.789135901325899 0.0100 1.0000                                                                                                                                                                               
H23   H     0.479948156363410  0.032447037638184  0.689473568269966 0.0100 1.0000                                                                                                                                                                               
H24   H     0.694608204432879  0.076688576687799  0.586633003407956 0.0100 1.0000                                                                                                                                                                               
H25   H     0.762830983954355  0.212460223299676  0.558877130953833 0.0100 1.0000                                                                                                                                                                               
H26   H     0.727081369100288  0.189557805409748  0.754366919136867 0.0100 1.0000                                                                                                                                                                               
H27   H     0.824870685350475  0.099359314999745  0.574579231174566 0.0100 1.0000                                                                                                                                                                               
H28   H     0.790216747484570  0.082424135619266  0.773591613626764 0.0100 1.0000                                                                                                                                                                               
H29   H     0.900267908183589  0.130393428849004  0.831512480492392 0.0100 1.0000                                                                                                                                                                               
H30   H     0.879900563756715  0.203343564923983  0.703762409128525 0.0100 1.0000                                                                                                                                                                               
H31   H     0.843127317015835  0.189317868150260  0.905068863985123 0.0100 1.0000                                                                                                                                                                               
H32   H     0.696722101546045  0.168123398849859  0.264740193064953 0.0100 1.0000                                                                                                                                                                               
H33   H     0.761319626231312  0.114038732715699  0.328110296234598 0.0100 1.0000                                                                                                                                                                               
H34   H     0.622603218391657  0.064364964266491  0.249398673459550 0.0100 1.0000                                                                                                                                                                               
H35   H     0.689465584422189  0.013423038583885  0.313060787391433 0.0100 1.0000                                                                                                                                                                               
H36   H     0.665405056263126  0.012606921362326  0.980809983251980 0.0100 1.0000                                                                                                                                                                               
H37   H     0.680589539043231  0.101093089885128  0.976260866164849 0.0100 1.0000                                                                                                                                                                               
H38   H     0.743852142422907  0.044163045980631  0.038850845039312 0.0100 1.0000                                                                                                                                                                               
C1    C     0.330486967810848  0.277490125384231  0.848395304048515 0.0100 1.0000                                                                                                                                                                               
C2    C     0.377715945458146  0.324489671446425  0.793811743904339 0.0100 1.0000                                                                                                                                                                               
C3    C     0.437853254243796  0.298864740472270  0.729024648461770 0.0100 1.0000                                                                                                                                                                               
C4    C     0.485960451443394  0.342110130317264  0.672276768969921 0.0100 1.0000                                                                                                                                                                               
C5    C     0.542748745906168  0.317064090066011  0.607749338349358 0.0100 1.0000                                                                                                                                                                               
C6    C     0.554099008077174  0.247687920155655  0.602289231613807 0.0100 1.0000                                                                                                                                                                               
C7    C     0.507105564690126  0.202304103330904  0.659653637870327 0.0100 1.0000                                                                                                                                                                               
C8    C     0.447841557075505  0.227331355909269  0.720758291357834 0.0100 1.0000                                                                                                                                                                               
C9    C     0.400149529864298  0.180227387933402  0.772400652000369 0.0100 1.0000                                                                                                                                                                               
C10   C     0.340329775940486  0.205926577985786  0.839891885160071 0.0100 1.0000                                                                                                                                                                               
C11   C     0.292350255366164  0.163041997104666  0.899032753504711 0.0100 1.0000                                                                                                                                                                               
C12   C     0.236024158517088  0.188491273388569  0.966060824853679 0.0100 1.0000                                                                                                                                                                               
C13   C     0.224851060290633  0.257882332215835  0.971944374707184 0.0100 1.0000                                                                                                                                                                               
C14   C     0.271723692676309  0.302848062117583  0.912028440709761 0.0100 1.0000                                                                                                                                                                               
C15   C     0.259950045545702  0.373405404123659  0.916418150467705 0.0100 1.0000                                                                                                                                                                               
C16   C     0.306451446715932  0.417998145060738  0.861981793553025 0.0100 1.0000                                                                                                                                                                               
C17   C     0.364620559407464  0.393888479272729  0.803542150356960 0.0100 1.0000                                                                                                                                                                               
C18   C     0.198438877069521  0.400679386229376  0.975151628670285 0.0100 1.0000                                                                                                                                                                               
C19   C     0.163807324118655  0.283566141144432  0.039041658889729 0.0100 1.0000                                                                                                                                                                               
C20   C     0.086862511607789  0.381154125484773  0.060999675228984 0.0100 1.0000                                                                                                                                                                               
C21   C     0.075749655156974  0.385627967028283  0.258263492843638 0.0100 1.0000                                                                                                                                                                               
C22   C     0.113982175876918  0.441667813666081  0.356991900729377 0.0100 1.0000                                                                                                                                                                               
C23   C     0.098421322172686  0.446245309296516  0.550209883156585 0.0100 1.0000                                                                                                                                                                               
C24   C     0.032369671192055  0.344427651133365  0.953264420898501 0.0100 1.0000                                                                                                                                                                               
C25   C     0.975490882959109  0.391941148496021  0.905729859492110 0.0100 1.0000                                                                                                                                                                               
C26   C     0.921587217779005  0.356681432640999  0.795488323431586 0.0100 1.0000                                                                                                                                                                               
C27   C     0.412762832085863  0.110803495992422  0.756471168356222 0.0100 1.0000                                                                                                                                                                               
C28   C     0.471288107007733  0.086825216106511  0.699590092042227 0.0100 1.0000                                                                                                                                                                               
C29   C     0.519192921649940  0.131795185219908  0.654454184718403 0.0100 1.0000                                                                                                                                                                               
C30   C     0.582704657631709  0.105722973039059  0.607635423926486 0.0100 1.0000                                                                                                                                                                               
C31   C     0.615337992798434  0.222621326192373  0.537096395108224 0.0100 1.0000                                                                                                                                                                               
C32   C     0.695378964407840  0.127835201545259  0.529743220927308 0.0100 1.0000                                                                                                                                                                               
C33   C     0.747574373167954  0.168670670845010  0.635834765089074 0.0100 1.0000                                                                                                                                                                               
C34   C     0.806012198760984  0.124251596249530  0.690244076711456 0.0100 1.0000                                                                                                                                                                               
C35   C     0.860176780172992  0.163939048853088  0.787745519095904 0.0100 1.0000                                                                                                                                                                               
C36   C     0.708789485750920  0.120526807896570  0.334422864051557 0.0100 1.0000                                                                                                                                                                               
C37   C     0.675334959353469  0.060173953731952  0.241290864115024 0.0100 1.0000                                                                                                                                                                               
C38   C     0.692023419833520  0.054032063460800  0.049145740504461 0.0100 1.0000                                                                                                                                                                               
N1    N     0.151884825328979  0.353538203090260  0.024410644242208 0.0100 1.0000                                                                                                                                                                               
N2    N     0.628727311648501  0.153143937459859  0.557754264897883 0.0100 1.0000                                                                                                                                                                               
O1    O     0.124770166601983  0.245193350332623  0.103382933378013 0.0100 1.0000                                                                                                                                                                               
O2    O     0.188169419045453  0.462210177817570  0.979465236965269 0.0100 1.0000                                                                                                                                                                               
O3    O     0.653838383797444  0.260997964543734  0.470373559211086 0.0100 1.0000                                                                                                                                                                               
O4    O     0.595117795130055  0.044449405811123  0.614315366822592 0.0100 1.0000                                                                                                                                                                               
